# Supplementary material for: Study on the function of TTG1 gene in Camellia oleifera
Source: Front Plant Sci. 2025 Aug 26;16:1612606. doi: 10.3389/fpls.2025.1612606 (PMC12417415; doi:10.3389/fpls.2025.1612606)
Supplement: Supplementary file 2 [file Table1.xlsx]

## Sheet: Sheet1
Primer application	Primer name	Sequence (5'→3')	Enzyme cleavage site	Carrier	Product length
Cloning primer	CoTTG1-F	ACGGGGGACTCTAGAGGATCCATGGAGAATTCGAGCCAAGAT	KpnI	pCAMBIA1300	1100bp
Cloning primer	CoTTG1-R	GATCGGGGAAATTCGTCGACTCAAACTTTCAGAAGCTGCAT	BamHI	pCAMBIA1300	1100bp
CoTTG1 gene expression	CoTTG1-qF	TCCCCAGAGTCATCGCCATA
CoTTG1 gene expression	CoTTG1-qR	CTGGTTAATCTCAGCCCCGG
Reference gene GAPDH	GAPDH-qF	GGA AGG TCG GTG TCA ACG GA
Reference gene GAPDH	GAPDH-qR	GTT GTC GCC TTG ACT GTG CC
Reference gene TUB	TUB-qF	GAGCCTTACAACGCTACTCTGT
Reference gene TUB	TUB-qR	ACACCAGACATAGTAGCAGAAATC

## Sheet: Express genes related to fur de
Primer application	Primer name	Sequence (5'→3')
Expression analysis of ETC3	AtETC3-qF	GATAACCATCGCAGGACTAAGCA
Expression analysis of ETC3	AtETC3-qR	GCTATCAGTTCCCACCTGTCACC
Expression analysis of TCL1	AtTCL1-qF	ATGGATAACACAAACCGTCTTCG
Expression analysis of TCL1	AtTCL1-qR	AAATCCCACCTGTCGCCAA
Expression analysis of TCL2	AtTCL2-qF	GCAGAGGTAAATAGTGTGAAATGGG
Expression analysis of TCL2	AtTCL2-qR	CTGGTCCTGAGAGTATTGGGCA
Expression analysis of ETC2	AtETC2-qF	ATGGGAGTTTATCAGTATGACCGAA
Expression analysis of ETC2	AtETC2-qR	CGTCGTCGTTTGTGAGAAAAATAGT
Expression analysis of MYB82	AtMYB82-qF	AGAAGAGGAGAGCAATACCTGGATG
Expression analysis of MYB82	AtMYB82-qR	AAAGCAGAGGAAAGAAATCGGTAAA
Expression analysis of GL3	AtGL3-qF	CCAGCAAGATCCGATTATCACA
Expression analysis of GL3	AtGL3-qR	ACTGAACATAGGCGCGTAAATCTC
Expression analysis of MYB23	AtMYB23-qF	ATCCAAACTCAAACCAAAATCCA
Expression analysis of MYB23	AtMYB23-qR	GGCAATACCCATTAGTAAAATCCAT
Expression analysis of GL2	AtGL2-qF	CCCTCTGGATTCTCAATCA
Expression analysis of GL2	AtGL2-qR	GACGAGGTTTGTCACGGATT
Expression analysis of ETC1	AtETC1-qF	CCAACCATTGTTGCCTCTTC
Expression analysis of ETC1	AtETC1-qR	TCATCACCCAAAACCTCTCA
Expression analysis of GL1	AtGL1-qF	CTCCACCGTCATTGTTCATCACT
Expression analysis of GL1	AtGL1-qR	GAGCCAGTTCTTGTTTTGGTTTATC
Expression analysis of CPC	AtCPC-qF	AGACAAGGCGGAAAAAATGG
Expression analysis of CPC	AtCPC-qR	GCCAACGAGTTTATACATCCGA
Expression analysis of EGL3	At EGL3-qF	GACGACGATGTTCATTACCAAGG
Expression analysis of EGL3	At EGL3-qR	TTATCATCTTCTGCGATTTCTCTCC

## Sheet: Anthocyanin development-related
Primer application	Primer name	Sequence (5'→3')
Expression analysis of F3’H	AtF3’H-qF	GCTCTCGCCGGAGTATTCAA
Expression analysis of F3’H	AtF3’H-qR	CCAGCGACGCCTTGTAAATC
Expression analysis of UFGT	AtUFGT-qF	TTGTCAGATCGTTTTGGTTCCCC
Expression analysis of UFGT	AtUFGT-qR	TCTTCCTCACTTTCTCACCGATC
Expression analysis of LDOX	AtLDOX-qF	TGAGCAAAAGTCCGTGGAGG
Expression analysis of LDOX	AtLDOX-qR	TTGTCAGATCGTTTTGGTTCCCC
Expression analysis of F3H	AtF3H-qF	GCCAGATAAGCCGGAAGGTT
Expression analysis of F3H	AtF3H-qR	GGCTGAGGGCATTTTGGGTA
Expression analysis of DFR	AtDFR-qF	CTTTGTTCGTGCCACCGTTCG
Expression analysis of DFR	AtDFR-qR	TCCTTCCTCAGATAAATCAGCCTRCC
Expression analysis of CHI	AtCHI-qF	AGGAAGAAACATTCCCTCCCGGTT
Expression analysis of CHI	AtCHI-qR	TGACACACCGTTCTTCCCGATGAT
Expression analysis of CHS	AtCHS-qF	CTTCCGCATCACCAACAGTGAACA
Expression analysis of CHS	AtCHS-qR	TCCAGAGAAGGAGCCATGTAAGCA

## Sheet: Genes related to fatty acid syn
Primer application	Primer name	Sequence (5'→3')
Expression analysis of FAD7	AtFAD7-qF	TGGCGAACTTGGTCTTATCAGAA
Expression analysis of FAD7	AtFAD7-qR	AATGAAGAAGATGACCGACCACA
Expression analysis of FAD6	AtFAD6-qF	AACTGCAATTACCGGGTTCTTTG
Expression analysis of FAD6	AtFAD6-qR	GAGCCGTATGATGAACCATTGTG
Expression analysis of FAD8	AtFAD8-qF	CAGCCATACCTAAGCATTGTTGG
Expression analysis of FAD8	AtFAD8-qR	ATCTGGATTGGACCCATGACAAA
Expression analysis of PCH	AtPCH-qF	AAGCAACTCGGCTACTCAAAGTA
Expression analysis of PCH	AtPCH-qR	TCAAATCCCTTGCATTCCAAACC
Expression analysis of FATA	AtFATA-qF	AACCGCTACTGTTGAAACCATTG
Expression analysis of FATA	AtFATA-qR	GCTCTCGAGAACCCATCCAATAT
Expression analysis of KCS1	AtKCS1-qF	CTCTACGTGGCTAACCGGTC
Expression analysis of KCS1	AtKCS1-qR	TTGCTGGAACTGAACCGTGT
Expression analysis of KCR	AtKCR-qF	CAACCCACTTGGCTCCTCAT
Expression analysis of KCR	AtKCR-qR	CTGGGCTAACTGAAAGGCGA
Expression analysis of HCD	AtHCD-qF	TGTGGCTCAGATACAGCAGC
Expression analysis of HCD	AtHCD-qR	TGTGGGCTACCTGGGACATA
Expression analysis of ECR	AtECR-qF	ATTCCACGCGGTTTCCTCTT
Expression analysis of ECR	AtECR-qR	TGTGCTTTCCAAGAGCCCAA
Expression analysis of ACOT	AtACOT-qF	GTATTAGCTTACCCCGCCCC
Expression analysis of ACOT	AtACOT-qR	TTGGAACTGATGCAGGCCAT
Expression analysis of FAD3	AtFAD3-qF	TTGATCCGAGTGCACAACCA
Expression analysis of FAD3	AtFAD3-qR	CAACATACACGGCAGCGATG
Expression analysis of FAD2	AtFAD2-qF	GGAAACCGACACCACAAAGC
Expression analysis of FAD2	AtFAD2-qR	AAGAGAGAGGCTGAGGGAGG
Expression analysis of BC	AtBC-qF	CTTAGTGTTGTGCCAAACCTCAG
Expression analysis of BC	AtBC-qR	GTGCTAGATCTCCTCATCACAGG
Expression analysis of BCCP	AtBCCP-qF	GCACAATCTAACAAGGTAAGCTCC
Expression analysis of BCCP	AtBCCP-qR	AAGAAGCAGACGACTCCTTCAAT
Expression analysis of ENR	AtENR-qF	ACAGTGGATATAACACGAGGTGG
Expression analysis of ENR	AtENR-qR	AGAGCGAAGATTCTGCTTGTACT
Expression analysis of LACS8	AtLACS8-qF	CAACCCACTTGGCTCCTCAT
Expression analysis of LACS8	AtLACS8-qR	CTGGGCTAACTGAAAGGCGA
Expression analysis of LACS1	AtLACS1-qF	CTCTACGTGGCTAACCGGTC
Expression analysis of LACS1	AtLACS1-qR	TTGCTGGAACTGAACCGTGT
Expression analysis of FATB	AtFATB-qF	CAGGTGGTGCTGAAGGAGAT
Expression analysis of FATB	AtFATB-qR	TCCACCTTGTCCTCCATCTC
Expression analysis of HAD	AtHAD-qF	GCTTCGCTCTTGCTCTTGAC
Expression analysis of HAD	AtHAD-qR	CGGTCAACATCCTCCACATC
Expression analysis of KAR	AtKAR-qF	TGGAGGAGGTGTTGGTGTTC
Expression analysis of KAR	AtKAR-qR	TCCACCTTGTCCTCCATCTC
Expression analysis of SAD	AtSAD-qF	TGTGGCTCAGATACAGCAGC
Expression analysis of SAD	AtSAD-qR	TGTGGGCTACCTGGGACATA
Expression analysis of KAS III	AtKAS III-qF	CAGCTCAACGAGGACAACCT
Expression analysis of KAS III	AtKAS III-qR	TTGCCGTTCTTGTTCACGTA
Index of Arabidopsis thaliana Fatty Acid Metabolism Gene Database
Gene Symbol	NCBI Gene lD	TAIR Locus
KCS1	838952	AT1G01120
KCR	820749	AT1G67730
ECR	824418	AT3G55360
KAR	841689	AT1G24360
KASIII	842656	AT1G62640
FAD2	820412	AT3G12120
FAD3	817738	AT2G29980
FAD6	818992	AT4G30950
FAD7	827468	AT3G11170
FAD8	824779	AT5G05580
LACS1	844118	AT1G64400
LACS8	841362	AT1G49430
ACOT	832529	AT2G24850
PCH	841650	AT1G06520
FATA	843580	AT4G13050
HCD	832391	AT2G22230
BC	840562	AT1G36160
BCCP	828770	AT5G16390
ENR	814989	AT2G05990
LACS8	841362	AT1G49430
FATB	841190	AT1G08510
HAD	820900	AT3G15290
SAD	818428	AT2G43710
